# Supplementary material for: Decoupled temperature and pressure hydrothermal synthesis of carbon sub-micron spheres from cellulose
Source: Nat Commun. 2022 Jun 24;13:3616. doi: 10.1038/s41467-022-31352-x (PMC9232491; doi:10.1038/s41467-022-31352-x)
Supplement: Supplementary file 4 — Supplementary Data 1 [file 41467_2022_31352_MOESM4_ESM.xlsx]

## Sheet: A Liquor component
Cellulose conversion
Component	Formula	MW	Carbon content	Cellulose conversion referencing literature	Carbon concentration of each component	Carbon distribution of each component	Carbon mass in liquor (weight ratio 4%)	Mass in liquor (4%)	Concentration
				g/L	g/L	g/g	kg	kg	kg/L
Cellulose	(C6H10O5)n	162	0.425	6			16.98
HMF	C6H6O3	126	0.571429	1.19778	0.684444	0.256667	4.3582	7.62685	0.00254228
Glucose	C6H12O6	180	0.4	0.855556	0.342222	0.128333	2.1791	5.44775	0.00181592
Cellubiose	C6H12O6	180	0.4	0.566667	0.226667	0.085	1.4433	3.60825	0.00120275
Furfural	C5H4O2	96	0.625	0.912593	0.57037	0.213889	3.63183	5.81093	0.00193698
Formaldehyde	CH2O	30	0.4	0.285185	0.114074	0.0427778	0.726367	1.81592	0.000605306
Formic acid	CH2O2	46	0.26087	0.465679	0.121481	0.0455556	0.773533	2.96521	0.000988404
Levulinic acid	C5H8O3	116	0.517241	1.17432	0.607407	0.227778	3.86767	7.47749	0.0024925
Sum				5.45778	2.66667	1
RS	Component
Cellulose	0.375
Hemicellulose	0.225
Hemicellulose conversion
Component	Formula	MW	Carbon content	Hemicellulose conversion referencing literature	Mass conversion	Carbon concentration of each component	Carbon distribution of each component	Carbon mass in liquor (weight ratio 4%)	Mass in liquor (4%)	Concentration
				g/L	g/g hemicellulose	g		kg	kg	kg/L
Hemicellulose	(C5H8O4)n	132	0.454545	10
Furfural	C5H4O2	96	0.625	6.18182	0.618182	3.86364	0.858586	10.4318	16.6909	0.00556364
Fomic acid	CH2O2	46	0.26087	2.43939	0.243939	0.636364	0.141414	1.71818	6.58636	0.00219545
Sum							1
Cellulose conversioin	Carbon distribution of each component	Carbon mass in liquor (weight ratio 4%)	Mass in liquor (4%)	Concentration
		kg	kg	kg/L
Cellulose		5.07
HMF	0.256667	1.3013	2.27727	0.000759092
Glucose	0.128333	0.65065	1.62662	0.000542208
Cellubiose	0.085	0.43095	1.07737	0.000359125
Furfural	0.213889	1.08442	1.73507	0.000578356
Formaldehyde	0.0427778	0.216883	0.542208	0.000180736
Formic acid	0.0455556	0.230967	0.885372	0.000295124
Levelinic acid	0.227778	1.15483	2.23268	0.000744226
Sum	1

## Sheet: B Energy Efficiency
200C 20MPa
WPS
Weight ratio	Solid mass	Cellulose mass	Cellulose HHV	Cellulose	Hydrochar yield	Hydrochar HHV	Hydrochar (dry)	Electricity generated	Electricity consumed, total	Electricity consumed, Pretreatment	Electricity consumed, HTC	Electricity consumed, AD	Electricity consumed, Boiler	Electricity consumed, Combustion	Electricity required	Heat required	Energy efficiency
	kg	kg	MJ/kg	MJ	kg	MJ/kg	MJ	MJ	MJ	MJ	MJ	MJ	MJ	MJ	MJ	MJ
4%	120	60	16.2404	974.427	26.1	27.6693	624.243	6.1416	214.314	10.7156	101.599	100.184	1.5192	0.29268	208.172	282.51	0.426072
8%	240	120	16.2404	1948.85	52.2	27.6693	1248.49	12.384	217.88	10.8938	101.606	101.722	3.0672	0.5868	205.496	145.89	0.542763
10%	300	150	16.2404	2436.07	65.25	27.6693	1560.61	15.444	219.645	10.9825	101.606	102.485	3.8376	0.738	204.201	78.948	0.573918
15%	450	225	16.2404	3654.1	97.875	27.6693	2340.91	46.206	224.109	11.2053	101.614	104.404	5.7744	1.1088	177.903	0	0.610884
20%	600	300	16.2404	4872.13	130.5	27.6693	3121.21	95.8464	228.551	11.4275	101.617	106.322	7.704	1.4796	132.704	0	0.623639
25%	750	375	16.2404	6090.17	163.125	27.6693	3901.52	198.396	233.011	11.6505	101.624	108.238	9.6444	1.854	34.6149	0	0.637005
RS
Weight ratio	RS mass		RS HHV	RS (without ash, dry)	Hydrochar yield	Hydrochar HHV	Hydrochar (dry)	Electricity generated	Electricity consumed, total	Electricity consumed, Pretreatment	Electricity consumed, HTC	Electricity consumed, AD	Electricity consumed, Boiler	Electricity consumed, Combustion	Electricity required	Heat required	Energy efficiency
	kg		MJ/kg	MJ	kg	MJ/kg	MJ	MJ	MJ	MJ	MJ	MJ	MJ	MJ	MJ	MJ
4%	120		14.4366	1523.29	60.24	17.6605	935.457	13.878	216.773	10.8387	101.592	100.206	3.4596	0.6768	202.895	79.5276	0.518053
8%	240		14.4366	3046.58	120.48	17.6605	1870.91	83.8548	222.779	11.139	101.592	101.754	6.93	1.3644	138.925	0	0.58732
10%	300		14.4366	3808.23	150.6	17.6605	2338.64	128.768	225.784	11.2894	101.592	102.528	8.676	1.7028	97.016	0	0.598846
15%	450		14.4366	5712.35	225.9	17.6605	3507.96	240.829	233.288	11.664	101.628	104.4	13.032	2.556	-7.54162	0	0.615422
20%	600		14.4366	7616.46	301.2	17.6605	4677.28	357.602	240.961	12.0481	101.642	106.402	17.442	3.4272	-116.641	0	0.629416
25%	750		14.4366	9520.58	376.5	17.6605	5846.61	465.304	248.283	12.4141	101.653	108.108	21.816	4.2912	-217.021	0	0.636897
280C 6.4MPa
WPS
Weight ratio	Solid mass	Cellulose mass	Cellulose HHV	Cellulose	Hydrochar yield	Hydrochar HHV	Hydrochar (dry)	Electricity generated	Electricity consumed, total	Electricity consumed, Pretreatment	Electricity consumed, HTC	Electricity consumed, AD	Electricity consumed, Boiler	Electricity consumed, Combustion	Electricity required	Heat required	Energy efficiency
	kg/h	kg/h	MJ/kg	MJ	kg	MJ/kg	MJ	MJ	MJ	MJ	MJ	MJ	MJ	MJ	MJ	MJ
20%	600	300	16.2404	4872.13	129.9	26.9526	3026.38	32.6376	154.141	7.70703	31.7844	104.994	8.1	1.5552	121.503	1335.64	0.478156

## Sheet: C Transport
WOP			Description
Qfplant	60000	ton
Ep	0.9		pretreatment efficiency
Qfcenters	66666.7	t/yr	feedstock requirement of the centers
CAPc		t/yr	maximun capacity of collection center
Nc			number of collection center
Qn		t/center	collection quantity
Yn		t/km2	Henan land yield
αn			fraction of useful land
βfc	1.4		tortuosity factor of collection
Rnc			maximum R of collection center
rn		km	average radius of collection center
Rn	100	km
Ecpf-c	0.16	L/tkm
Fccp1	26.1	L/100km	disesel consumption of the vehicle, fully loaded
Fccp2	18.5	L/100km	disesel consumption of the vehicle, empty loaded
CAPtruck	13.87	t	capacity of vehicle
Ecpc-p	0.0321557	L/tkm
Mdieself-c	0	L/yr
Mdieselc-p	270108	L/yr
Mdiesel	270108	L/yr	amount of diesel per year
Normalized	0.0045018	L/kg
H	0.170845	MJ/kg
RS			Description
Qfplant	60000	ton
Ep	0.9		pretreatment efficiency
Qfcenters	66666.7	t/yr	feedstock requirement of the centers
CAPc	50000	t/yr	maximun capacity of collection center
Nc	2		number of collection center
Qn	33333.3	t/center	collection quantity
Yn	439.585	t/km2	Henan land yield
αn	0.3417		fraction of useful land
βfc	1.4		tortuosity factor of collection
Rnc	8.4068		maximum R of collection center
rn	7.84634	km	average radius of collection center
Rn	100	km
Ecpf-c	0.16	L/tkm
Fccp1	26.1	L/100km	disesel consumption of the vehicle, fully loaded
Fccp2	18.5	L/100km	disesel consumption of the vehicle, empty loaded
CAPtruck	13.87	t	capacity of vehicle
Ecpc-p	0.0321557	L/tkm
Mdieself-c	41847.2	L/yr
Mdieselc-p	135054	L/yr
Mdiesel	353802	L/yr	amount of diesel per year
Normalized	0.00589671	L/kg
H	0.223783	MJ/kg

## Sheet: D LCI
WPS					RS
Transport					Transport
Feedstock					Feedstock
		T.km					T.km
Chemical		0.000290287			Chemical		0.00064434
	Mass flow	Normalised	Mass			Mass flow	Normalised	Mass
	kg/h	kg/kg F	ton/year			kg/h	kg/kg F	ton/yr
Materials					Materials
WPS (dry)	600	1	60000		RS (dry)	600	1	120000
(NH4)2SO4	4.33	0.00151611	433		(NH4)2SO4	12.82	0.0044888	2564
NaOH (50%)	1.989	0.003315	198.9		NaOH (50%)	5.0388	0.008398	1007.76
Top-up water for steam	11.09	0.0184833	1109		Top-up water for steam	24.89	0.0414833	4978
Water	3200	5.33333	320000		Water	3400	5.66667	680000
Energy consumption	kWh	kWh/kg			Energy consumption	kW
Electricity	36.8653	0.0614421	3686.53		Electricity	0	0	0
Utility					Utility
Cooling water	707.08	1.17847	70708		Cooling water	586.4	0.977333	117280
Waste treatment					Waste treatment
Wasterwater	3251	5.41833	325100		Wasterwater	3363	5.605	672600
Digestate	26	0.0433333	2600		Digestate	55	0.0916667	11000
Product					Product
Hydrochar	130.5	0.2175	13050		Hydrochar	301.2	0.502	60240
CO2	-292.426	-0.487377	-29242.6		CO2	-436.228	-0.727047	-87245.7
Process emission					Process emission
Total	625				Total	1230
NH3	0.0166391	2.77319e-05	1.66391		NH3	0.094536	0.00015756	18.9072
CH4	0.000237893	3.96488e-07	0.0237893		CH4	1.89945	0.00316576	379.891
Furfural	1.65433e-09	2.75721e-12	1.65433e-07		Furfural	0.0004589	7.64833e-07	0.09178
HMF	0.0460055	7.66759e-05	4.60055		HMF	3.041e-09	5.06833e-12	6.082e-07
NO2	0.00147216	2.45359e-06	0.147216		NO2	0.0460055	7.66759e-05	9.20111
H2	2.81533e-84	4.69221e-87	2.81533e-82		H2	0.003129	5.215e-06	0.6258
(NH4)2SO4	0.0778995	0.000129832	7.78995		(NH4)2SO4	2.145e-83	3.575e-86	4.29e-81
H2S	1.36825	0.00228042	136.825		H2S	0.09984	0.0001664	19.968
SO2	1.01249e-16	1.68748e-19	1.01249e-14		SO2	4.38438	0.0073073	876.876
Glucose	0.02981	4.96833e-05	2.981		Glucose	1.846e-16	3.07667e-19	3.692e-14
CH2O	5.65385e-09	9.42309e-12	5.65385e-07		CH2O	0.03669	6.115e-05	7.338
LA	4.51559e-05	7.52598e-08	0.00451559		LA	2.12603e-08	3.54338e-11	4.25206e-06
FA	1.2694e-11	2.11566e-14	1.2694e-09		FA	0.00109238	1.82063e-06	0.218476
H2SO4	0	0	0		H2SO4	9.594e-11	1.599e-13	1.9188e-08
HNO3	2.8177e-81	4.69617e-84	2.8177e-79		HNO3	0	0	0
NaNO3	4.07e-81	6.78333e-84	8.14e-79		NaNO3	1.84025e-80	3.06708e-83	3.6805e-78

## Sheet: E Coal substitution LCIA
Coal substitution
	WPS		RS
Hydrochar LHV	24.9723	MJ/kg	15.939	MJ/kg
Hydrochar dry mass	112.804	kg/h	283.941	kg/h
Energy substitution	2816.98	MJ/h	4525.75	MJ/h
Coal LHV	19.1	MJ/kg	19.1	MJ/kg
Coal substitution mass	147.486	kg/h	236.95	kg/h
Normalised	0.24581	kg/kg WPS	0.394917	kg/kg RS
Coal burning emission
EF from combustion, GREET 2018	g/mmbtu	g/MJ	kg/kg coal
VOC	0.122	0.000115585	2.20767e-06
CO	2.235	0.00211748	4.04439e-05
NOx	11.902	0.0112762	0.000215375
PM10	251.841	0.238599	0.00455724
PM2.5	73.411	0.0695509	0.00132842
SOx	4.11	0.00389389	7.43733e-05
CH4	1.05	0.000994789	1.90005e-05
N2O	1.581	0.00149787	2.86093e-05
CO2	100037	94.7772	1.81025
WPS
Impact category	Unit	Total	Process	Sodium hydroxide, without water, in 50% solution state {RER}| chlor-alkali electrolysis, membrane cell | Cut-off, U	Ammonium sulfate, as N {RER}| ammonium sulfate production | Cut-off, U	Transport, freight, lorry 3.5-7.5 metric ton, EURO4 {RER}| transport, freight, lorry 3.5-7.5 metric ton, EURO4 | Cut-off, U	Transport, freight, lorry 3.5-7.5 metric ton, EURO4 {RER}| transport, freight, lorry 3.5-7.5 metric ton, EURO4 | Cut-off, U	Transport, freight, lorry 7.5-16 metric ton, EURO4 {RER}| transport, freight, lorry 7.5-16 metric ton, EURO4 | Cut-off, U	Diesel, burned in agricultural machinery {GLO}| diesel, burned in agricultural machinery | Cut-off, U	Coal production and burning	Boiler WPS	ELECTRICITY, medium voltage {CN-HN}	Wastewater, average {RoW}| treatment of, capacity 1E9l/year | Cut-off, U	Waste wood, untreated {RoW}| treatment of, sanitary landfill | Cut-off, U
Global warming	kg CO2 eq	-0.455993	0	0.00243102	0.0024195	0.000349014	0.000878588	0.00189212	0.0136078	-0.570634	0.04947	0.0385787	0.00136884	0.00364605
Stratospheric ozone depletion	kg CFC11 eq	-1.92206e-08	0	4.2711e-09	6.82625e-10	1.48221e-10	3.73124e-10	8.58989e-10	8.33814e-09	-4.73292e-08	0	5.95617e-09	7.30679e-09	1.73395e-10
Ozone formation, Human health	kg NOx eq	-0.000132935	0	4.991e-06	2.90933e-06	1.41619e-06	3.56504e-06	8.01609e-06	0.000156216	-0.000525693	8.49848e-05	0.000122069	6.22987e-06	2.36157e-06
Ozone formation, Terrestrial ecosystems	kg NOx eq	-0.000128406	0	5.03135e-06	3.05453e-06	1.42875e-06	3.59665e-06	8.08474e-06	0.000157551	-0.00053639	9.00571e-05	0.000130532	6.24963e-06	2.39789e-06
Fine particulate matter formation	kg PM2.5 eq	0.000211179	0	3.92002e-06	1.79279e-06	3.20215e-07	8.06093e-07	1.8469e-06	4.08073e-05	-0.000579014	0.00067629	5.87772e-05	4.98378e-06	6.48235e-07
Terrestrial acidification	kg SO2 eq	0.00193634	0	9.35857e-06	4.75227e-06	8.64381e-07	2.17595e-06	4.80613e-06	7.19678e-05	-0.000668197	0.00236196	0.000131283	1.61446e-05	1.22512e-06
Terrestrial ecotoxicity	kg 1,4-DCB	-0.0287769	0	0.00276764	0.000969096	0.00461321	0.011613	0.0319015	0.0177521	-0.116642	0.000553378	0.0166905	0.000772672	0.000231971
Freshwater ecotoxicity	kg 1,4-DCB	-0.00641741	0	5.41619e-05	8.92198e-06	9.7392e-07	2.45169e-06	6.23662e-06	1.9082e-05	-0.00706653	1.57757e-06	0.000297929	8.9336e-05	0.000168446
Marine ecotoxicity	kg 1,4-DCB	-0.00885463	0	7.59467e-05	1.28765e-05	3.65747e-06	9.20711e-06	2.45922e-05	3.18744e-05	-0.00978846	1.2473e-06	0.000421727	0.000121373	0.000231326
Human carcinogenic toxicity	kg 1,4-DCB	-0.00996397	0	0.000115521	1.9807e-05	2.94708e-07	7.41882e-07	1.64617e-06	9.16478e-06	-0.0142708	0.00285175	0.000992541	0.000303041	1.2372e-05
Human non-carcinogenic toxicity	kg 1,4-DCB	-0.322719	0	0.00259321	0.000457799	7.27026e-05	0.000183018	0.000484184	0.0695072	-0.435049	0.000110632	0.0165728	0.0141886	0.00815968
Mineral resource scarcity	kg Cu eq	-1.45e-05	0	1.82818e-06	9.29966e-08	2.33415e-08	5.87585e-08	1.26866e-07	8.85405e-07	-2.20915e-05	0	3.71271e-06	8.35491e-07	2.78113e-08
Fossil resource scarcity	kg oil eq	-0.141911	0	0.000626226	0.000830831	0.000114481	0.000288187	0.000622229	0.00435173	-0.156446	0	0.00737125	0.00025978	7.09174e-05
Water consumption	m3	0.00173371	0.00166042	0.000100973	6.4614e-06	7.41212e-09	1.86589e-08	4.02866e-08	2.1943e-06	-0.000126658	0	8.98211e-05	0	4.33046e-07
RS
Impact category	Unit	Total	Process	Sodium hydroxide, without water, in 50% solution state {RER}| chlor-alkali electrolysis, membrane cell | Cut-off, U	Ammonium sulfate, as N {RER}| ammonium sulfate production | Cut-off, U	Diesel, burned in agricultural machinery {GLO}| diesel, burned in agricultural machinery | Cut-off, U	Transport, freight, lorry 3.5-7.5 metric ton, EURO4 {RER}| transport, freight, lorry 3.5-7.5 metric ton, EURO4 | Cut-off, U	Transport, freight, lorry 3.5-7.5 metric ton, EURO4 {RER}| transport, freight, lorry 3.5-7.5 metric ton, EURO4 | Cut-off, U	Transport, freight, lorry 16-32 metric ton, EURO4 {RER}| transport, freight, lorry 16-32 metric ton, EURO4 | Cut-off, U	Biogas boiler-RS	Coal production and burning	Wastewater, average {RoW}| treatment of, capacity 1E9l/year | Cut-off, U	Waste wood, untreated {RoW}| treatment of, sanitary landfill | Cut-off, U
Global warming	kg CO2 eq	-0.762554	0	0.00615857	0.00716435	0.0178304	0.000897152	0.00184959	0.00342312	0.107636	-0.916769	0.00154241	0.00771367
Stratospheric ozone depletion	kg CFC11 eq	-4.09791e-08	0	1.08201e-08	2.02131e-09	1.09255e-08	3.81008e-10	7.85498e-10	1.5221e-09	0	-7.60348e-08	8.23329e-09	3.6684e-10
Ozone formation, Human health	kg NOx eq	-0.000492953	0	1.26439e-05	8.61476e-06	0.000204691	3.64036e-06	7.50508e-06	1.55303e-05	8.69078e-05	-0.000844502	7.01982e-06	4.9962e-06
Ozone formation, Terrestrial ecosystems	kg NOx eq	-0.000501283	0	1.27461e-05	9.04472e-06	0.00020644	3.67264e-06	7.57163e-06	1.56562e-05	9.31571e-05	-0.000861687	7.04208e-06	5.07304e-06
Fine particulate matter formation	kg PM2.5 eq	0.00131696	0	9.93072e-06	5.3086e-06	5.347e-05	8.23125e-07	1.69698e-06	3.59939e-06	0.00216537	-0.000930219	5.61572e-06	1.37142e-06
Terrestrial acidification	kg SO2 eq	0.00673899	0	2.37084e-05	1.40719e-05	9.42998e-05	2.22192e-06	4.58078e-06	9.08904e-06	0.00764372	-0.00107349	1.81918e-05	2.59189e-06
Terrestrial ecotoxicity	kg 1,4-DCB	-0.0451921	0	0.00701136	0.00286957	0.0232606	0.0118584	0.0244477	0.0706412	0.000745279	-0.187388	0.000870646	0.000490764
Freshwater ecotoxicity	kg 1,4-DCB	-0.0106846	0	0.00013721	2.64187e-05	2.50032e-05	2.5035e-06	5.16128e-06	1.30976e-05	1.96135e-06	-0.011353	0.000100664	0.000356369
Marine ecotoxicity	kg 1,4-DCB	-0.0147438	0	0.000192398	3.81284e-05	4.17651e-05	9.40165e-06	1.93827e-05	5.34549e-05	1.54007e-06	-0.015726	0.000136764	0.000489399
Human carcinogenic toxicity	kg 1,4-DCB	-0.0186808	0	0.000292654	5.86501e-05	1.20086e-05	7.57558e-07	1.5618e-06	3.08118e-06	0.00351023	-0.0229274	0.000341467	2.61745e-05
Human non-carcinogenic toxicity	kg 1,4-DCB	-0.564905	0	0.00656947	0.00135558	0.0910756	0.000186885	0.000385287	0.00104547	0.000140576	-0.698914	0.0159877	0.0172628
Mineral resource scarcity	kg Cu eq	-2.80092e-05	0	4.63139e-06	2.75371e-07	1.16015e-06	6.00001e-08	1.23698e-07	2.31532e-07	0	-3.54916e-05	9.41431e-07	5.88384e-08
Fossil resource scarcity	kg oil eq	-0.239115	0	0.00158644	0.00246016	0.00570209	0.000294277	0.000606689	0.00113557	0	-0.251343	0.00029272	0.000150035
Water consumption	m3	0.00127469	0.00119932	0.000255799	1.91327e-05	2.87521e-06	1.90531e-08	3.92805e-08	7.35233e-08	0	-0.000203487	0	9.16162e-07

## Sheet: F Soil amendment LCIA
WPS-Soil amendment
Year	1	2	3	4	5	6	7	8	9	10	11	12	13	14	15	16	17	18	19	20	21	22	23	24	25	26	27	28	29	30	31	32	33	34	35	36	37	38	39	40	41	42	43	44	45	46	47	48	49
Mass of carbon stored	79.7526
Rate of decomposition	0.0048
Remaining carbon mass after t years	79.3707	78.9906	78.6124	78.2359	77.8613	77.4885	77.1174	76.7481	76.3806	76.0149	75.6509	75.2886	74.9281	74.5693	74.2122	73.8569	73.5032	73.1512	72.8009	72.4523	72.1054	71.7601	71.4165	71.0745	70.7342	70.3955	70.0584	69.7229	69.389	69.0568	68.7261	68.397	68.0695	67.7435	67.4191	67.0963	66.775	66.4553	66.137	65.8203	65.5052	65.1915	64.8793	64.5686	64.2595	63.9518	63.6455	63.3408	63.0374
Carbon decomposition at t year		0.380066	0.378246	0.376435	0.374633	0.372839	0.371053	0.369277	0.367508	0.365748	0.363997	0.362254	0.360519	0.358793	0.357075	0.355365	0.353663	0.35197	0.350285	0.348607	0.346938	0.345277	0.343623	0.341978	0.34034	0.338711	0.337089	0.335474	0.333868	0.332269	0.330678	0.329095	0.327519	0.325951	0.32439	0.322836	0.321291	0.319752	0.318221	0.316697	0.315181	0.313671	0.312169	0.310675	0.309187	0.307706	0.306233	0.304766	0.303307
Carbon decomposition after t year		0.380066	0.758313	1.13475	1.50938	1.88222	2.25327	2.62255	2.99006	3.35581	3.7198	4.08206	4.44258	4.80137	5.15844	5.51381	5.86747	6.21944	6.56973	6.91833	7.26527	7.61055	7.95417	8.29615	8.63649	8.9752	9.31229	9.64776	9.98163	10.3139	10.6446	10.9737	11.3012	11.6271	11.9515	12.2744	12.5957	12.9154	13.2336	13.5503	13.8655	14.1792	14.4914	14.802	15.1112	15.4189	15.7252	16.0299	16.3332
Carbon remain ratio	0.618783
RS-Soil amendment
Year	1	2	3	4	5	6	7	8	9	10	11	12	13	14	15	16	17	18	19	20	21	22	23	24	25	26	27	28	29	30	31	32	33	34	35	36	37	38	39	40	41	42	43	44	45	46	47	48	49
Mass of carbon stored	118.971
Rate of decomposition
Remaining carbon mass after t years	0.0048	117.835	117.27	116.709	116.15	115.594	115.04	114.489	113.941	113.396	112.853	112.312	111.774	111.239	110.707	110.176	109.649	109.124	108.601	108.081	107.564	107.049	106.536	106.026	105.518	105.013	104.51	104.01	103.512	103.016	102.523	102.032	101.543	101.057	100.573	100.091	99.612	99.135	98.6603	98.1879	97.7177	97.2498	96.7841	96.3207	95.8594	95.4004	94.9436	94.489	94.0365
Carbon decomposition at t year	118.402	0.566966	0.564251	0.561549	0.55886	0.556184	0.553521	0.550871	0.548233	0.545607	0.542995	0.540395	0.537807	0.535232	0.532669	0.530118	0.52758	0.525053	0.522539	0.520037	0.517547	0.515068	0.512602	0.510147	0.507705	0.505273	0.502854	0.500446	0.49805	0.495665	0.493291	0.490929	0.488578	0.486239	0.48391	0.481593	0.479287	0.476992	0.474708	0.472435	0.470173	0.467921	0.465681	0.463451	0.461231	0.459023	0.456825	0.454637	0.45246
Carbon decomposition after t year		0.566966	1.13122	1.69277	2.25163	2.80781	3.36133	3.9122	4.46044	5.00604	5.54904	6.08943	6.62724	7.16247	7.69514	8.22526	8.75284	9.27789	9.80043	10.3205	10.838	11.3531	11.8657	12.3758	12.8835	13.3888	13.8917	14.3921	14.8902	15.3858	15.8791	16.37	16.8586	17.3449	17.8288	18.3104	18.7897	19.2666	19.7414	20.2138	20.684	21.1519	21.6176	22.081	22.5422	23.0013	23.4581	23.9127	24.3652
Carbon remain ratio	0.618783
WPS
Impact category	Unit	Total	Process	Sodium hydroxide, without water, in 50% solution state {RER}| chlor-alkali electrolysis, membrane cell | Cut-off, U	Ammonium sulfate, as N {RER}| ammonium sulfate production | Cut-off, U	Transport, freight, lorry 3.5-7.5 metric ton, EURO4 {RER}| transport, freight, lorry 3.5-7.5 metric ton, EURO4 | Cut-off, U	Transport, freight, lorry 3.5-7.5 metric ton, EURO4 {RER}| transport, freight, lorry 3.5-7.5 metric ton, EURO4 | Cut-off, U	Transport, freight, lorry 7.5-16 metric ton, EURO4 {RER}| transport, freight, lorry 7.5-16 metric ton, EURO4 | Cut-off, U	Diesel, burned in agricultural machinery {GLO}| diesel, burned in agricultural machinery | Cut-off, U	Biogas boiler-WPS	ELECTRICITY, medium voltage {CN-HN}	Wastewater, average {RoW}| treatment of, capacity 1E9l/year | Cut-off, U	Waste wood, untreated {RoW}| treatment of, sanitary landfill | Cut-off, U
Global warming	kg CO2 eq	-0.186962	-0.3016	0.00243102	0.0024195	0.000349014	0.000874552	0.00189212	0.0136078	0.04947	0.0385787	0.00136884	0.00364605
Stratospheric ozone depletion	kg CFC11 eq	2.81068e-08	0	4.2711e-09	6.82625e-10	1.48221e-10	3.7141e-10	8.58989e-10	8.33814e-09	0	5.95617e-09	7.30679e-09	1.73395e-10
Ozone formation, Human health	kg NOx eq	0.000392742	0	4.991e-06	2.90933e-06	1.41619e-06	3.54866e-06	8.01609e-06	0.000156216	8.49848e-05	0.000122069	6.22987e-06	2.36157e-06
Ozone formation, Terrestrial ecosystems	kg NOx eq	0.000407968	0	5.03135e-06	3.05453e-06	1.42875e-06	3.58013e-06	8.08474e-06	0.000157551	9.00571e-05	0.000130532	6.24963e-06	2.39789e-06
Fine particulate matter formation	kg PM2.5 eq	0.000790189	0	3.92002e-06	1.79279e-06	3.20215e-07	8.0239e-07	1.8469e-06	4.08073e-05	0.00067629	5.87772e-05	4.98378e-06	6.48235e-07
Terrestrial acidification	kg SO2 eq	0.00260452	0	9.35857e-06	4.75227e-06	8.64381e-07	2.16595e-06	4.80613e-06	7.19678e-05	0.00236196	0.000131283	1.61446e-05	1.22512e-06
Terrestrial ecotoxicity	kg 1,4-DCB	0.0878117	0	0.00276764	0.000969096	0.00461321	0.0115597	0.0319015	0.0177521	0.000553378	0.0166905	0.000772672	0.000231971
Freshwater ecotoxicity	kg 1,4-DCB	0.000649106	0	5.41619e-05	8.92198e-06	9.7392e-07	2.44043e-06	6.23662e-06	1.9082e-05	1.57757e-06	0.000297929	8.9336e-05	0.000168446
Marine ecotoxicity	kg 1,4-DCB	0.000933786	0	7.59467e-05	1.28765e-05	3.65747e-06	9.16481e-06	2.45922e-05	3.18744e-05	1.2473e-06	0.000421727	0.000121373	0.000231326
Human carcinogenic toxicity	kg 1,4-DCB	0.00430687	0	0.000115521	1.9807e-05	2.94708e-07	7.38474e-07	1.64617e-06	9.16478e-06	0.00285175	0.000992541	0.000303041	1.2372e-05
Human non-carcinogenic toxicity	kg 1,4-DCB	0.112329	0	0.00259321	0.000457799	7.27026e-05	0.000182177	0.000484184	0.0695072	0.000110632	0.0165728	0.0141886	0.00815968
Mineral resource scarcity	kg Cu eq	7.59129e-06	0	1.82818e-06	9.29966e-08	2.33415e-08	5.84886e-08	1.26866e-07	8.85405e-07	0	3.71271e-06	8.35491e-07	2.78113e-08
Fossil resource scarcity	kg oil eq	0.0145343	0	0.000626226	0.000830831	0.000114481	0.000286864	0.000622229	0.00435173	0	0.00737125	0.00025978	7.09174e-05
Water consumption	m3	0.00186037	0.00166042	0.000100973	6.4614e-06	7.41212e-09	1.85732e-08	4.02866e-08	2.1943e-06	0	8.98211e-05	0	4.33046e-07
RS
Impact category	Unit	Total	Process	Sodium hydroxide, without water, in 50% solution state {RER}| chlor-alkali electrolysis, membrane cell | Cut-off, U	Ammonium sulfate, as N {RER}| ammonium sulfate production | Cut-off, U	Diesel, burned in agricultural machinery {GLO}| diesel, burned in agricultural machinery | Cut-off, U	Transport, freight, lorry 3.5-7.5 metric ton, EURO4 {RER}| transport, freight, lorry 3.5-7.5 metric ton, EURO4 | Cut-off, U	Transport, freight, lorry 3.5-7.5 metric ton, EURO4 {RER}| transport, freight, lorry 3.5-7.5 metric ton, EURO4 | Cut-off, U	Transport, freight, lorry 16-32 metric ton, EURO4 {RER}| transport, freight, lorry 16-32 metric ton, EURO4 | Cut-off, U	Biogas boiler-RS	Wastewater, average {RoW}| treatment of, capacity 1E9l/year | Cut-off, U	Waste wood, untreated {RoW}| treatment of, sanitary landfill | Cut-off, U
Global warming	kg CO2 eq	-0.297327	-0.45	0.00615857	0.00716435	0.0178304	0.000307849	0.000897152	0.00342312	0.107636	0.00154241	0.00771367
Stratospheric ozone depletion	kg CFC11 eq	3.44009e-08	0	1.08201e-08	2.02131e-09	1.09255e-08	1.30739e-10	3.81008e-10	1.5221e-09	0	8.23329e-09	3.6684e-10
Ozone formation, Human health	kg NOx eq	0.000345293	0	1.26439e-05	8.61476e-06	0.000204691	1.24915e-06	3.64036e-06	1.55303e-05	8.69078e-05	7.01982e-06	4.9962e-06
Ozone formation, Terrestrial ecosystems	kg NOx eq	0.000354092	0	1.27461e-05	9.04472e-06	0.00020644	1.26023e-06	3.67264e-06	1.56562e-05	9.31571e-05	7.04208e-06	5.07304e-06
Fine particulate matter formation	kg PM2.5 eq	0.00224577	0	9.93072e-06	5.3086e-06	5.347e-05	2.82447e-07	8.23125e-07	3.59939e-06	0.00216537	5.61572e-06	1.37142e-06
Terrestrial acidification	kg SO2 eq	0.00780866	0	2.37084e-05	1.40719e-05	9.42998e-05	7.6243e-07	2.22192e-06	9.08904e-06	0.00764372	1.81918e-05	2.59189e-06
Terrestrial ecotoxicity	kg 1,4-DCB	0.121817	0	0.00701136	0.00286957	0.0232606	0.0040691	0.0118584	0.0706412	0.000745279	0.000870646	0.000490764
Freshwater ecotoxicity	kg 1,4-DCB	0.000664087	0	0.00013721	2.64187e-05	2.50032e-05	8.5905e-07	2.5035e-06	1.30976e-05	1.96135e-06	0.000100664	0.000356369
Marine ecotoxicity	kg 1,4-DCB	0.000966077	0	0.000192398	3.81284e-05	4.17651e-05	3.22608e-06	9.40165e-06	5.34549e-05	1.54007e-06	0.000136764	0.000489399
Human carcinogenic toxicity	kg 1,4-DCB	0.00424528	0	0.000292654	5.86501e-05	1.20086e-05	2.59948e-07	7.57558e-07	3.08118e-06	0.00351023	0.000341467	2.61745e-05
Human non-carcinogenic toxicity	kg 1,4-DCB	0.133688	0	0.00656947	0.00135558	0.0910756	6.41276e-05	0.000186885	0.00104547	0.000140576	0.0159877	0.0172628
Mineral resource scarcity	kg Cu eq	7.3793e-06	0	4.63139e-06	2.75371e-07	1.16015e-06	2.05884e-08	6.00001e-08	2.31532e-07	0	9.41431e-07	5.88384e-08
Fossil resource scarcity	kg oil eq	0.0117223	0	0.00158644	0.00246016	0.00570209	0.000100978	0.000294277	0.00113557	0	0.00029272	0.000150035
Water consumption	m3	0.00147815	0.00119932	0.000255799	1.91327e-05	2.87521e-06	6.53789e-09	1.90531e-08	7.35233e-08	0	0	9.16162e-07
[truncated: 51 more columns]

## Sheet: G RS GWP China
Factory capacity	6	10K ton
Region	Rice yield 2019	RF	CC	UC	Utilization amount	Rice planting area	Administrative area	Land useful coefficient	Land yield	Average collection radius	Number of factories	Collection radius	GWP SF per factory	GWP SF per year
	10K ton				10K ton	km2	km2		t/km2	km		km	t CO2e	t CO2e
North China
Beijing	0.1	1.1	0.83	0.7	0.06391	1	16800	5.95238e-05	0.0380417	95857.8		100	45753.3	0
Tianjin	42.9	1.33	0.83	0.7	33.1501	455	11300	0.0402655	29.3364	132.719	6	150	45753.3	274520
Hebei	48.7	0.95	0.83	0.7	26.88	782	188800	0.00414195	1.42373	1878.39	5	100	45753.3	0
Shanxi	1.8	1	0.83	0.7	1.0458	25	157100	0.000159134	0.0665691	44318.4	1	100	45753.3	0
Shandong	100.7	1.29	0.83	0.7	75.4736	1156	158000	0.00731646	4.77681	771.584	13	100	45753.3	0
Henan	512.5	0.97	0.83	0.7	288.83	6166	167000	0.0369222	17.2952	180.508	49	200	45753.3	2.24191e+06
Northwest China
Inner Mongolia	136.2	0.83	0.83	0.7	65.6797	1607	1177500	0.00136476	0.55779	5228.05	11	100	45753.3	0
Gansu	2.1	0.84	0.83	0.7	1.02488	36	366500	9.82265e-05	0.0279641	87033.8	1	100	45753.3	0
Ningxia	55.1	0.99	0.83	0.7	31.693	681	66400	0.010256	4.77304	651.952	6	100	45753.3	0
Shannxi	80.4	0.94	0.83	0.7	43.9097	1053	195800	0.00537794	2.24258	1313.47	8	100	45753.3	0
Xinjiang	51.6	0.74	0.83	0.7	22.1849	569	1646900	0.000345498	0.134707	21143.9	4	100	45753.3	0
Northeast China
Liaoning	434.8	1.03	0.83	0.7	260.197	5071	151000	0.0335828	17.2316	189.619	44	200	44940	1977360
Jilin	657.2	1.03	0.83	0.7	393.288	8404	187000	0.0449412	21.0315	148.37	66	150	45360	2.99376e+06
Heilongjiang	2663.5	0.92	0.83	0.7	1423.69	3812.6	463600	0.0082239	30.7095	287.03	238	50	46140	10981320
East China
Shanghai	88	1.28	0.83	0.7	65.4438	1037	6200	0.167258	105.555	34.3297	11	50	46140	507540
Jiangsu	1959.6	1.24	0.83	0.7	1411.77	21843	102600	0.212895	137.6	26.6509	236	50	46140	10889040
Zhejiang	462.1	1.07	0.83	0.7	287.274	6275	101800	0.0616405	28.2194	109.369	48	150	45360	2.17728e+06
Anhui	1630	1.09	0.83	0.7	1032.26	25090	139900	0.179342	73.7858	39.6529	173	50	46140	7982220
North China
Guangdong	1075.1	1.07	0.83	0.7	668.357	17937	197100	0.0910046	33.9096	82.1126	112	100	45753.3	5.12437e+06
Guangxi	992	1.1	0.83	0.7	633.987	17129	220400	0.0777178	28.7653	96.4735	106	100	45753.3	4.84985e+06
Hainan	126.5	1.2	0.83	0.7	88.1958	2297	34300	0.0669679	25.7131	109.924	15	150	45360	680400
Fujian	388.8	1.14	0.83	0.7	257.518	5992	123100	0.0486759	20.9194	142.946	43	150	45360	1.95048e+06
Central China
Jiangxi	2048.3	1.03	0.83	0.7	1225.76	33462	164800	0.203046	74.3789	37.1176	205	50	46140	9458700
Hubei	1877.1	0.96	0.83	0.7	1046.97	22868	187500	0.121963	55.8385	55.2742	175	100	45753.3	8.00682e+06
Hunan	2611.5	0.98	0.83	0.7	1486.94	38552	210500	0.183145	70.6383	40.1038	248	50	46140	11442720
Southwest China
Chongqing	487	0.91	0.83	0.7	257.482	6551	82400	0.0795024	31.2478	91.5172	43	100	45753.3	1.96739e+06
Sichuan	1469.8	0.9	0.83	0.7	768.558	18700	488000	0.0383197	15.7491	185.679	129	200	44940	5797260
Guizhou	423.8	1.14	0.83	0.7	280.7	6647	174000	0.0382011	16.1322	183.746	47	200	44940	2112180
Yunnan	534	1.14	0.83	0.7	353.69	8415	436200	0.0192916	8.10843	364.712	59	100	45753.3	0
Tibetan
Qinghai							721000	0	0		0	100	45753.3	0
Xizang	0.4	1.07	0.83	0.7	0.248668	80	1221600	6.54879e-05	0.00203559	395072	1	100	45753.3	0
